# Supplementary material for: Carbon Felts Uniformly Modified with Bismuth Nanoparticles for Efficient Vanadium Redox Flow Batteries
Source: Nanomaterials (Basel). 2024 Dec 23;14(24):2055. doi: 10.3390/nano14242055 (PMC11676265; doi:10.3390/nano14242055)
Supplement: Supplementary file 1 [file nanomaterials-14-02055-s001.zip]

Archive with 1 entries (1 files):
- nanomaterials-3303215-supplementary.pdf
